# Supplementary material for: Apple CRISPR-Cas9—A Recipe for Successful Targeting of AGAMOUS-like Genes in Domestic Apple
Source: Plants (Basel). 2023 Oct 26;12(21):3693. doi: 10.3390/plants12213693 (PMC10649517; doi:10.3390/plants12213693)
Supplement: Supplementary file 1 [file plants-12-03693-s001.zip]

Archive with 4 entries (4 files):
- apple supplemental figures v3.pptx
- supplemental File 1 all allele sequences v1.pdf
- supplemental file 2 predicted peptides v1.pdf
- supplemental file event information.xlsx
