# Supplementary material for: Apple CRISPR-Cas9—A Recipe for Successful Targeting of AGAMOUS-like Genes in Domestic Apple
Source: Plants (Basel). 2023 Oct 26;12(21):3693. doi: 10.3390/plants12213693 (PMC10649517; doi:10.3390/plants12213693)
Supplement: Supplementary file 1 [file plants-12-03693-s001.zip › supplemental file event information.xlsx]

## Sheet: Sheet1
	Regent ID	Exp ID	Transgenic ID	Plasmid Vector	Parent Cultivar	first guide	second guide	M15 first colony number	M15 first colony outcome	M15 first colony first guide	M15 first colony second guide	M15 second colony number	M15 second colony outcome	M15 second colony first guide	M15 second colony second guide	M221 first colony number	M221 first colony outcome	M221 first colony first guide	221 first colony second guide	M221 second colony number	M221 second colony outcome	M221 second colony first guide	M221 second colony second guide	final outcome M15	final outcome M221	editing
	6599	PW.M26.451	508	pK2GW7:35S-Cas9	M.26	none	none	6	WT	NA	NA	1	WT	NA	NA	4	WT	NA	NA	6	WT	NA	NA	WT	WT	NA
	6574	PW.M26.449	509	pK2GW7:35S-Cas9	M.26	none	none	4	WT	NA	NA	1	WT	NA	NA	1	WT	NA	NA	8	WT	NA	NA	WT	WT	NA
	6587	PW.M26.451	510	pK2GW7:35S-Cas9	M.26	none	none	7	WT	NA	NA	1	WT	NA	NA	8	WT	NA	NA	3	WT	NA	NA	WT	WT	NA
	6714	PW.RG.455	512	pK2GW7:35S-Cas9	Royal Gala	none	none	4	WT	NA	NA	5	WT	NA	NA	7	WT	NA	NA	2	WT	NA	NA	WT	WT	NA
	6771	PW.M26.459	514	pK2GW7:35S-Cas9:CRISPR-sg 1+2	M.26	1	2	5	WT	none	none	5	WT	none	none	4	deletion 59	change	change	1	WT	none	none	het	het	yes
	6788	PW.M26.463	515	pK2GW7:35S-Cas9:CRISPR-sg 3+2	M.26	3	2	4	WT	none	none	7	WT	none	none	4	WT	none	none	7	WT	none	none	WT	WT	no
	6742	PW.M26.462	516	pK2GW7:35S-Cas9:CRISPR-sg 3+2	M.26	3	2	1	WT	none	none	4	WT	none	none	5	deletion 2	change	none	5a	deletion 4	change	none	WT	mutation - different	yes
	6789	PW.M26.463	517	pK2GW7:35S-Cas9:CRISPR-sg 3+2	M.26	3	2	1	insertion 1	change	none	4	deletion 94	change	change	4	deletion 91	change	change	3a	deletion 91	change	change	mutant- different	mutant - same	yes
	6790	PW.M26.463	518	pK2GW7:35S-Cas9:CRISPR-sg 3+2	M.26	3	2	4	WT	none	none	6	WT	none	none	7	WT	none	none	2	WT	none	none	WT	WT	no
	6801	PW.M26.463	519	pK2GW7:35S-Cas9:CRISPR-sg 3+2	M.26	3	2	9	WT	none	none	10	WT	none	none	B	deletion 88	change	change	C	deletion 88	change	change	WT	mutant - same	yes
	6802	PW.M26.463	520	pK2GW7:35S-Cas9:CRISPR-sg 3+2	M.26	3	2	4	WT	none	none	5	deletion 66, snps	change	change	1	deletion 88	change	change	2	deletion 88	change	change	het	mutant - same	yes
	6803	PW.M26.463	521	pK2GW7:35S-Cas9:CRISPR-sg 3+2	M.26	3	2	1	WT	none	none	2	insertion 1	change	none	3	deletion 91	change	change	4	WT	none	none	het	het	yes
	6874	PW.M26.466	522	pK2GW7:35S-Cas9:CRISPR-sg 22+3	M.26	22	3	3	deletion 9	none	change	8	deletion 94	change	change	3	deletion 2	none	change	4	deletion 8	none	change	mutant- different	mutant - different	yes
	6903	PW.M26.467	523	pK2GW7:35S-Cas9:CRISPR-sg 22+3	M.26	22	3	5	deletion 2	none	change	1	WT	none	none	4	deletion 57	change	change	6	delete 3 insert 1	change	change	het	mutant - different	yes
	6906	PW.M26.467	524	pK2GW7:35S-Cas9:CRISPR-sg 22+3	M.26	22	3	1	deletion 3	none	change	3	deletion 8	none	change	1	WT	none	none	3	delete 1 insert 1	change	none	mutant- different	het	yes
	6862	PW.M26.466	525	pK2GW7:35S-Cas9:CRISPR-sg 22+3	M.26	22	3	4	deletion 3	none	change	3	deletion 77	change	change	3	insertion 1, ins 1	change	change	7	delete 3, insert 1	change	change	mutant- different	mutant - different	yes
	6872	PW.M26.466	526	pK2GW7:35S-Cas9:CRISPR-sg 22+3	M.26	22	3	1	WT	none	none	4	WT	none	none	5	WT	none	none	1	WT	none	none	WT	WT	no
	6876	PW.M26.467	527	pK2GW7:35S-Cas9:CRISPR-sg 22+3	M.26	22	3	A	inertion 1	none	change	B	insertion 1	none	change	4	deletion 64	change	change	6	deletion 15, insert 1	change	change	mutant - same	mutant - different	yes
	6878	PW.M26.467	528	pK2GW7:35S-Cas9:CRISPR-sg 22+3	M.26	22	3	7	WT	none	none	1	deletion 8	none	change	1	deletion 64	change	change	2	deletion 15, insert 1	change	change	het	mutant - different	yes
	6879	PW.M26.467	529	pK2GW7:35S-Cas9:CRISPR-sg 22+3	M.26	22	3	2	deletion 9	none	change	4	deletion 59	change	change	1	WT	none	none	5	deletion 15, insert 1	change	change	mutant - different	het	yes
	6886	PW.M26.467	530	pK2GW7:35S-Cas9:CRISPR-sg 22+3	M.26	22	3	5	deletion 39	none	change	8	deletion 39	none	change	4	delete 57	change	change	6	insert 1	none	change	mutant - same	mutant - different	yes
	6899	PW.M26.467	531	pK2GW7:35S-Cas9:CRISPR-sg 22+3	M.26	22	3	4a	deletion 64	change	change	6	WT	none	none	1	WT	none	none	3	deletion 3	none	change	het	het	yes
	6905	PW.M26.467	532	pK2GW7:35S-Cas9:CRISPR-sg 22+3	M.26	22	3	4	deletion 66	change	change	3	deletion 9	none	change	9	deletion 2, deletion 7	change	change	10	deletion 64	change	change	mutant - different	mutant - different	yes
	6907	PW.M26.467	533	pK2GW7:35S-Cas9:CRISPR-sg 22+3	M.26	22	3	5	deletion 59	change	change	8	insertion 1	none	change	9	deletion 59	change	change	10	deletion 59	change	change	mutant - different	mutant - same	yes
	6911	PW.M26.467	534	pK2GW7:35S-Cas9:CRISPR-sg 22+3	M.26	22	3	2	deletion 66	change	change	5	deletion 39	none	change	6	deletion 64	change	change	4	deletion 62	change	change	mutant - different	mutant - different	yes
	6681	PW.M26.459	535	pK2GW7:35S-Cas9:CRISPR-sg 1+2	M.26	1	2	4	deletion 135	change	change	5	WT	none	none	2	deletion 2	change	none	1	WT	none	none	het	het	yes
	6579	PW.M26.451	536	pK2GW7:35S-Cas9	M.26	none	none	2	WT	NA	NA	1	WT	NA	NA	6	WT	NA	NA	8	WT	NA	NA	WT	WT	NA
	6650	PW.M26.449	537	pK2GW7:35S-Cas9	M.26	none	none	1	WT	NA	NA	1	WT	NA	NA	4	WT	NA	NA	7	WT	NA	NA	WT	WT	NA
	6798	PW.M26.463	538	pK2GW7:35S-Cas9:CRISPR-sg 3+2	M.26	3	2	4	WT	none	none	8	deletion 3	change	none	1	deletion 88	change	change	2	insert 1	change	none	het	mutation - different	yes
	7082	PW.RG.472	540	pK2GW7:35S-Cas9:CRISPR-sg 22+3	Royal Gala	22	3	4	deletion 62	change	change	5	WT	none	none	2	WT	none	none	4	WT	none	none	het	WT	yes
	7169	PW.RG.475	542	pK2GW7:35S-Cas9:CRISPR-sg 1+2	Royal Gala	1	2	4	deletion 86	change	change	8	deletion 67	change	change	1	deletion 67	change	change	6	deletion 67	change	change	mutation - different	mutation - same	yes
	7234	PW.RG.479	544	pK2GW7:35S-Cas9:CRISPR-sg 15+3	Royal Gala	15	3	4	deletion 64	change	change	1	deletion 64	change	change	5	deletion 66	change	change	2	insert 1	none	change	mutation - same	mutation - different	yes
	7176	PW.M26.480	546	pK2GW7:35S-Cas9:CRISPR-sg 1+2	M.26	1	2	1	deletion 64	change	change	3	WT	none	none	4	WT	none	none	2	WT	none	none	het	WT	yes
	7193	PW.M26.480	548	pK2GW7:35S-Cas9:CRISPR-sg 1+2	M.26	1	2	1	WT	none	none	4	deletion 68	change	change	4	deletion 59	change	change	7	deletion, 1, 17	change	change	het	mutation - different	yes
	7141	PW.M26.476	550	pK2GW7:35S-Cas9:CRISPR-sg 15+3	M.26	15	3	10	deletion 64	change	change	15	deletion 64	change	change	9	deletion 59	change	change	11	deletion 2	none	change	mutant - same	mutant - different	yes
	7183	PW.M26.480	552	pK2GW7:35S-Cas9:CRISPR-sg 1+2	M.26	1	2	3	deletion 61, del 1	change	change	2	deletion 61, del 1	change	change	3	deletion 1	change	none	2	deletion 61, 1	change	change	mutation - same	mutation - different	yes
	7197	PW.M26.476	553	pK2GW7:35S-Cas9:CRISPR-sg 15+3	M.26	15	3	12	WT	none	none	13	WT	none	none	6	insertion 1	none	change	3	deletion, 98, 3	change	change	WT	mutation - different	yes
	7209	PW.M26.481	554	pK2GW7:35S-Cas9:CRISPR-sg 15+3	M.26	15	3	1	WT	none	none	2	WT	none	none	1	deletion 88	change	change	4	WT	none	none	WT	het	yes
	7152	PW.M26.478	7152	pK2GW7:35S-Cas9:CRISPR-sg 15+3	M.26	15	3	3	insert 1	change	none	6	deletion 38, ins 1	change	change	1	deletion 59	change	change	7	WT	none	none	WT	WT	no
	7187	PW.M26.480	7187	pK2GW7:35S-Cas9:CRISPR-sg 1+2	M.26	1	2	5	WT	none	none	6	WT	none	none	4	WT	none	none	6	WT	none	none	mutation - different	het	yes
	7190	PW.M26.480	7190	pK2GW7:35S-Cas9:CRISPR-sg 1+2	M.26	1	2	2	WT	none	none	1	WT	none	none	2	delection 3, 21	change	change	3	WT	none	none	mutation - different	mutation - different	yes
	7241	PW.M26.482	7241	pK2GW7:35S-Cas9:CRISPR-sg 15+3	M.26	15	3	5	deletion 94	change	change	2	deletion 205, 3	change	change	3	deletion 96, 3	change	change	1	deletion 1	none	change	mutation - different	mutation - different	yes
	7243	PW.M26.482	7243	pK2GW7:35S-Cas9:CRISPR-sg 15+3	M.26	15	3	6	deletion 61, del 1	change	change	5	deletion 64	change	change	6	deletion 65	change	change	8	deletion 3	none	change	WT	het	yes
	7259	PW.M26.480	7259	pK2GW7:35S-Cas9:CRISPR-sg 1+2	M.26	1	2	6	deletion 94	change	change	7	WT	none	none	3	WT	none	none	6	WT	none	none	het	WT	yes
